# Supplementary material for: Caenorhabditis elegans chromosome arms are anchored to the nuclear membrane via discontinuous association with LEM-2
Source: Genome Biol. 2010 Dec 23;11(12):R120. doi: 10.1186/gb-2010-11-12-r120 (PMC3046480; doi:10.1186/gb-2010-11-12-r120)
Supplement: Additional file 2 — Tables S1 to S7. Tables are in individual tabs in Additional file 2 (Microsoft Excel file). Table S1: LEM-2 subdomains. Table S2: gaps between LEM-2 subdomains. Table S3: the number of genes in LEM-2 subdomains and gaps. Table S4: ChIP-chip, ChIP-seq and expression profiling performed in this study. Table S5: oligonucleotide sequences used in this study. Table S6: LEM-2 subdomain-gap boundaries analyzed in this study. Table S7: genome coordinates for chromosome arms and central regions. [file gb-2010-11-12-r120-S2.xls]

## Sheet: Contents
Supplemental Table S1 to S7 for Ikegami et al., "Caenorhabditis elegans chromosome arms are anchored to the nuclear membrane via discontinuous association with LEM-2"
(Genome Biology, doi:10.1186/gb-2010-11-12-r120)
Table S1	LEM-2 subdomains
Table S2	Gaps between LEM-2 subdomains
Table S3	The number of genes in LEM-2 subdomains and gaps
Table S4	ChIP-chip, ChIP-seq and expression profiling performed in this study
Table S5	Oligonucleotide sequences used in this study
Table S6	LEM-2 subdomain-gap boundaries analyzed in this study
Table S7	Genome coordinates for chromosome arms and central regions
Tables are in individual tabs of this file.

## Sheet: Table S1
Table S1: LEM-2 subdomains
ID	Chromosome	Subdomain start coordinate (ce4)	Subdomain end coordinate (ce4)	Subdomain size (bp)
subdomain1	chrI	1	532651	532650
subdomain2	chrI	541589	1833001	1291412
subdomain3	chrI	1840801	2291151	450350
subdomain4	chrI	2292743	2394001	101258
subdomain5	chrI	2401666	2606340	204674
subdomain6	chrI	2640553	2727320	86767
subdomain7	chrI	2729977	2775851	45874
subdomain8	chrI	2779503	3266287	486784
subdomain9	chrI	3266837	3636551	369714
subdomain10	chrI	3651551	3702909	51358
subdomain11	chrI	3753075	3780197	27122
subdomain12	chrI	3878679	3904039	25360
subdomain13	chrI	3934509	3983666	49157
subdomain14	chrI	4071624	4128250	56626
subdomain15	chrI	4148759	4170401	21642
subdomain16	chrI	4396825	4534101	137276
subdomain17	chrI	4557761	4584020	26259
subdomain18	chrI	4585201	4601035	15834
subdomain19	chrI	4603260	4633201	29941
subdomain20	chrI	4820650	4849051	28401
subdomain21	chrI	4856294	4873777	17483
subdomain22	chrI	10127632	10156001	28369
subdomain23	chrI	10339471	10370975	31504
subdomain24	chrI	10376631	10397001	20370
subdomain25	chrI	10486251	10515601	29350
subdomain26	chrI	10520332	10536551	16219
subdomain27	chrI	10688260	10717121	28861
subdomain28	chrI	10733917	10751901	17984
subdomain29	chrI	10772901	10794941	22040
subdomain30	chrI	10802192	11076604	274412
subdomain31	chrI	11108584	11278551	169967
subdomain32	chrI	11280400	11516860	236460
subdomain33	chrI	11585301	11600444	15143
subdomain34	chrI	11612325	11659051	46726
subdomain35	chrI	11692861	11748447	55586
subdomain36	chrI	11797551	12039979	242428
subdomain37	chrI	12067451	12205639	138188
subdomain38	chrI	12212084	12527996	315912
subdomain39	chrI	12534717	12736801	202084
subdomain40	chrI	12738751	12966101	227350
subdomain41	chrI	12967901	13289114	321213
subdomain42	chrI	13289921	13335484	45563
subdomain43	chrI	13337589	13646837	309248
subdomain44	chrI	13650871	14063873	413002
subdomain45	chrI	14074039	14858733	784694
subdomain46	chrI	14859501	15072383	212882
subdomain47	chrII	1	579556	579555
subdomain48	chrII	580451	599339	18888
subdomain49	chrII	601301	621789	20488
subdomain50	chrII	625601	694855	69254
subdomain51	chrII	697851	873067	175216
subdomain52	chrII	875601	1233960	358359
subdomain53	chrII	1248789	1502737	253948
subdomain54	chrII	1505175	2058001	552826
subdomain55	chrII	2058594	2337878	279284
subdomain56	chrII	2338501	2434651	96150
subdomain57	chrII	2456267	2746594	290327
subdomain58	chrII	2753771	2786993	33222
subdomain59	chrII	2860423	2922801	62378
subdomain60	chrII	2923001	2963501	40500
subdomain61	chrII	2999817	3115920	116103
subdomain62	chrII	3121935	3277126	155191
subdomain63	chrII	3277228	3304152	26924
subdomain64	chrII	3315877	3369251	53374
subdomain65	chrII	3375804	3425587	49783
subdomain66	chrII	3432974	3467171	34197
subdomain67	chrII	3468101	3516801	48700
subdomain68	chrII	3526901	3552887	25986
subdomain69	chrII	3558437	3682070	123633
subdomain70	chrII	3683780	3807210	123430
subdomain71	chrII	3823084	3892620	69536
subdomain72	chrII	3975851	4000541	24690
subdomain73	chrII	4017301	4042850	25549
subdomain74	chrII	4046973	4085201	38228
subdomain75	chrII	4155572	4183551	27979
subdomain76	chrII	4205396	4370077	164681
subdomain77	chrII	4380101	4418251	38150
subdomain78	chrII	4430951	4501483	70532
subdomain79	chrII	4512198	4564500	52302
subdomain80	chrII	4608193	4672935	64742
subdomain81	chrII	4673587	4690901	17314
subdomain82	chrII	4760226	4776201	15975
subdomain83	chrII	5117751	5159601	41850
subdomain84	chrII	5160351	5174251	13900
subdomain85	chrII	11892801	11908956	16155
subdomain86	chrII	11926551	11958892	32341
subdomain87	chrII	11980356	12098701	118345
subdomain88	chrII	12102151	12338073	235922
subdomain89	chrII	12348401	12459665	111264
subdomain90	chrII	12461151	12494376	33225
subdomain91	chrII	12494795	12768111	273316
subdomain92	chrII	12768601	12803051	34450
subdomain93	chrII	12805088	12943649	138561
subdomain94	chrII	12957351	12987213	29862
subdomain95	chrII	12997901	13008751	10850
subdomain96	chrII	13030100	13285851	255751
subdomain97	chrII	13291401	13333551	42150
subdomain98	chrII	13335607	13817593	481986
subdomain99	chrII	13835898	14042207	206309
subdomain100	chrII	14045601	14403703	358102
subdomain101	chrII	14408264	14795691	387427
subdomain102	chrII	14797497	15257301	459804
subdomain103	chrIII	1	349839	349838
subdomain104	chrIII	351139	1163101	811962
subdomain105	chrIII	1178501	1218098	39597
subdomain106	chrIII	1224901	1618474	393573
subdomain107	chrIII	1623451	1679251	55800
subdomain108	chrIII	1679551	1922251	242700
subdomain109	chrIII	1930962	2099401	168439
subdomain110	chrIII	2100251	3390241	1289990
subdomain111	chrIII	3393799	3536775	142976
subdomain112	chrIII	3541667	3604100	62433
subdomain113	chrIII	3608851	3667411	58560
subdomain114	chrIII	3682060	3695789	13729
subdomain115	chrIII	3928574	3955601	27027
subdomain116	chrIII	5349151	5366551	17400
subdomain117	chrIII	9923651	9944923	21272
subdomain118	chrIII	9976051	10064801	88750
subdomain119	chrIII	10064834	10092663	27829
subdomain120	chrIII	10097601	10114251	16650
subdomain121	chrIII	10124401	10205132	80731
subdomain122	chrIII	10215901	10270893	54992
subdomain123	chrIII	10270943	10316970	46027
subdomain124	chrIII	10335364	10380542	45178
subdomain125	chrIII	10382068	10407389	25321
subdomain126	chrIII	10409501	10460285	50784
subdomain127	chrIII	10463717	10630601	166884
subdomain128	chrIII	10652179	10706345	54166
subdomain129	chrIII	10708093	10739839	31746
subdomain130	chrIII	10741939	10808984	67045
subdomain131	chrIII	10818451	11468956	650505
subdomain132	chrIII	11471001	11823701	352700
subdomain133	chrIII	11825704	12369051	543347
subdomain134	chrIII	12369803	12597831	228028
subdomain135	chrIII	12618907	13061801	442894
subdomain136	chrIII	13069679	13643901	574222
subdomain137	chrIII	13644157	13714731	70574
subdomain138	chrIII	13719090	13783637	64547
subdomain139	chrIV	26	124401	124375
subdomain140	chrIV	141551	390625	249074
subdomain141	chrIV	392828	654451	261623
subdomain142	chrIV	658203	1824501	1166298
subdomain143	chrIV	1824596	1910901	86305
subdomain144	chrIV	1912671	2219691	307020
subdomain145	chrIV	2220537	2601051	380514
subdomain146	chrIV	2602374	2993162	390788
subdomain147	chrIV	3001401	3037606	36205
subdomain148	chrIV	3050782	3295266	244484
subdomain149	chrIV	3312751	3338001	25250
subdomain150	chrIV	3351379	3367601	16222
subdomain151	chrIV	3383851	3515801	131950
subdomain152	chrIV	3523401	3737709	214308
subdomain153	chrIV	3761207	3807182	45975
subdomain154	chrIV	3877351	4001694	124343
subdomain155	chrIV	4051301	4185876	134575
subdomain156	chrIV	4192051	4244851	52800
subdomain157	chrIV	4249411	4310788	61377
subdomain158	chrIV	4314610	4357630	43020
subdomain159	chrIV	4361040	4395016	33976
subdomain160	chrIV	4414470	4434571	20101
subdomain161	chrIV	4476335	4509237	32902
subdomain162	chrIV	4585351	4607606	22255
subdomain163	chrIV	4607856	4641482	33626
subdomain164	chrIV	4762083	4796442	34359
subdomain165	chrIV	4797426	5075718	278292
subdomain166	chrIV	5093601	5159251	65650
subdomain167	chrIV	5189891	5207601	17710
subdomain168	chrIV	5209613	5316487	106874
subdomain169	chrIV	5316787	5353402	36615
subdomain170	chrIV	5373701	5392402	18701
subdomain171	chrIV	5394551	5492581	98030
subdomain172	chrIV	5560390	5588102	27712
subdomain173	chrIV	5609736	5651651	41915
subdomain174	chrIV	5691701	5730401	38700
subdomain175	chrIV	5777062	5811451	34389
subdomain176	chrIV	5857951	5911501	53550
subdomain177	chrIV	6122895	6155049	32154
subdomain178	chrIV	6157101	6318926	161825
subdomain179	chrIV	6376651	6414951	38300
subdomain180	chrIV	6424651	6473137	48486
subdomain181	chrIV	6479806	6520751	40945
subdomain182	chrIV	6529561	6545501	15940
subdomain183	chrIV	6667672	6745901	78229
subdomain184	chrIV	8570001	8589551	19550
subdomain185	chrIV	10574751	10621001	46250
subdomain186	chrIV	10637501	10655951	18450
subdomain187	chrIV	10984668	11020337	35669
subdomain188	chrIV	11044801	11078551	33750
subdomain189	chrIV	11155139	11176251	21112
subdomain190	chrIV	11209251	11293251	84000
subdomain191	chrIV	12013425	12027480	14055
subdomain192	chrIV	12059001	12078651	19650
subdomain193	chrIV	12222359	12254201	31842
subdomain194	chrIV	12284089	12328296	44207
subdomain195	chrIV	12340751	12352408	11657
subdomain196	chrIV	12473957	12542201	68244
subdomain197	chrIV	12634741	12724155	89414
subdomain198	chrIV	12726906	12793408	66502
subdomain199	chrIV	12853249	12996225	142976
subdomain200	chrIV	13042904	13088932	46028
subdomain201	chrIV	13100786	13778574	677788
subdomain202	chrIV	13780424	13880551	100127
subdomain203	chrIV	13890901	14071127	180226
subdomain204	chrIV	14076932	14763560	686628
subdomain205	chrIV	14798351	14820201	21850
subdomain206	chrIV	14826301	15028963	202662
subdomain207	chrIV	15043586	15646411	602825
subdomain208	chrIV	15649201	16392367	743166
subdomain209	chrIV	16416214	16482786	66572
subdomain210	chrIV	16501862	16646155	144293
subdomain211	chrIV	16659645	17277427	617782
subdomain212	chrIV	17281983	17493743	211760
subdomain213	chrV	5893	773411	767518
subdomain214	chrV	774912	1151325	376413
subdomain215	chrV	1154834	1262032	107198
subdomain216	chrV	1264953	1377651	112698
subdomain217	chrV	1383265	1467702	84437
subdomain218	chrV	1477147	1564681	87534
subdomain219	chrV	1589164	1820203	231039
subdomain220	chrV	1821960	1862751	40791
subdomain221	chrV	1874951	2123703	248752
subdomain222	chrV	2129401	2672620	543219
subdomain223	chrV	2673457	2785559	112102
subdomain224	chrV	2790959	3188901	397942
subdomain225	chrV	3194180	3444000	249820
subdomain226	chrV	3449583	3580809	131226
subdomain227	chrV	3588492	3700556	112064
subdomain228	chrV	3708551	3745728	37177
subdomain229	chrV	3761479	4142675	381196
subdomain230	chrV	4146785	4340375	193590
subdomain231	chrV	4374417	4432410	57993
subdomain232	chrV	4432951	4490651	57700
subdomain233	chrV	4522951	4569351	46400
subdomain234	chrV	4569701	4687679	117978
subdomain235	chrV	4693451	4731315	37864
subdomain236	chrV	4733755	4811584	77829
subdomain237	chrV	4862901	4958850	95949
subdomain238	chrV	4964251	5032561	68310
subdomain239	chrV	5063601	5267476	203875
subdomain240	chrV	5276377	5306151	29774
subdomain241	chrV	5308322	5431707	123385
subdomain242	chrV	5432307	5503308	71001
subdomain243	chrV	5508095	5536679	28584
subdomain244	chrV	5554001	5574174	20173
subdomain245	chrV	5598694	5657151	58457
subdomain246	chrV	5723201	5760802	37601
subdomain247	chrV	5794261	5826651	32390
subdomain248	chrV	5859251	5916151	56900
subdomain249	chrV	5920263	5939451	19188
subdomain250	chrV	6054501	6095032	40531
subdomain251	chrV	6284451	6304674	20223
subdomain252	chrV	6370801	6393051	22250
subdomain253	chrV	6767056	6780154	13098
subdomain254	chrV	6795801	6831651	35850
subdomain255	chrV	6841101	6870551	29450
subdomain256	chrV	6925198	7051621	126423
subdomain257	chrV	7090851	7173601	82750
subdomain258	chrV	7239585	7436526	196941
subdomain259	chrV	7441246	7466601	25355
subdomain260	chrV	7469074	7572901	103827
subdomain261	chrV	7590101	7727651	137550
subdomain262	chrV	7895501	7972401	76900
subdomain263	chrV	8050501	8110851	60350
subdomain264	chrV	8162863	8178001	15138
subdomain265	chrV	8273301	8292481	19180
subdomain266	chrV	8305501	8324301	18800
subdomain267	chrV	8573625	8595701	22076
subdomain268	chrV	8714502	8768351	53849
subdomain269	chrV	13508501	13524451	15950
subdomain270	chrV	13629801	13647723	17922
subdomain271	chrV	13725901	13767351	41450
subdomain272	chrV	13830151	13955101	124950
subdomain273	chrV	14064409	14100051	35642
subdomain274	chrV	14152001	14174968	22967
subdomain275	chrV	14196938	14235523	38585
subdomain276	chrV	14238701	14318162	79461
subdomain277	chrV	14319451	14344551	25100
subdomain278	chrV	14370323	14409501	39178
subdomain279	chrV	14544351	14596367	52016
subdomain280	chrV	14656701	14682701	26000
subdomain281	chrV	14710351	14730301	19950
subdomain282	chrV	14854101	14983677	129576
subdomain283	chrV	15019901	15039964	20063
subdomain284	chrV	15085851	15136101	50250
subdomain285	chrV	15143742	15183601	39859
subdomain286	chrV	15195151	15392723	197572
subdomain287	chrV	15395901	15461995	66094
subdomain288	chrV	15464824	15499451	34627
subdomain289	chrV	15513770	15568454	54684
subdomain290	chrV	15574567	16021801	447234
subdomain291	chrV	16040701	16351307	310606
subdomain292	chrV	16365477	16399651	34174
subdomain293	chrV	16402719	17726158	1323439
subdomain294	chrV	17737715	17944251	206536
subdomain295	chrV	17950101	18536155	586054
subdomain296	chrV	18540621	18604651	64030
subdomain297	chrV	18614657	18690327	75670
subdomain298	chrV	18690827	18718341	27514
subdomain299	chrV	18720911	19116558	395647
subdomain300	chrV	19129431	19201893	72462
subdomain301	chrV	19202293	19517870	315577
subdomain302	chrV	19541083	19615751	74668
subdomain303	chrV	19623401	19717701	94300
subdomain304	chrV	19718751	19993430	274679
subdomain305	chrV	20001851	20919338	917487
subdomain306	chrX	26	322337	322311
subdomain307	chrX	325190	409917	84727
subdomain308	chrX	410284	536905	126621
subdomain309	chrX	537105	760116	223011
subdomain310	chrX	834951	855754	20803
subdomain311	chrX	879001	922383	43382
subdomain312	chrX	925628	948222	22594
subdomain313	chrX	956197	1068167	111970
subdomain314	chrX	1132181	1202663	70482
subdomain315	chrX	1225173	1297751	72578
subdomain316	chrX	1349631	1437702	88071
subdomain317	chrX	1462551	1480319	17768
subdomain318	chrX	1528951	1604551	75600
subdomain319	chrX	1626451	1841151	214700
subdomain320	chrX	1859251	1909101	49850
subdomain321	chrX	1912701	2041784	129083
subdomain322	chrX	2052021	2088478	36457
subdomain323	chrX	2094435	2173381	78946
subdomain324	chrX	2243051	2259726	16675
subdomain325	chrX	2262895	2315493	52598
subdomain326	chrX	2636140	2667420	31280
subdomain327	chrX	2729051	2792497	63446
subdomain328	chrX	2808301	2829737	21436
subdomain329	chrX	2944111	2984971	40860
subdomain330	chrX	2998732	3080652	81920
subdomain331	chrX	3295901	3313451	17550
subdomain332	chrX	3418651	3439051	20400
subdomain333	chrX	3614701	3636051	21350
subdomain334	chrX	3705606	3731351	25745
subdomain335	chrX	11616995	11636835	19840
subdomain336	chrX	11695051	11711401	16350
subdomain337	chrX	11713628	11726754	13126
subdomain338	chrX	11726901	11797651	70750
subdomain339	chrX	11804296	11898151	93855
subdomain340	chrX	11900261	11924851	24590
subdomain341	chrX	12103151	12141601	38450
subdomain342	chrX	12210101	12250251	40150
subdomain343	chrX	12265551	12280488	14937
subdomain344	chrX	12281488	12346601	65113
subdomain345	chrX	12419151	12437751	18600
subdomain346	chrX	12540201	12562701	22500
subdomain347	chrX	12562901	12581951	19050
subdomain348	chrX	12582884	12598051	15167
subdomain349	chrX	12762401	12777447	15046
subdomain350	chrX	14360451	14402801	42350
subdomain351	chrX	15951546	16033201	81655
subdomain352	chrX	16487371	16506916	19545
subdomain353	chrX	16904401	16919058	14657
subdomain354	chrX	17156151	17175641	19490
subdomain355	chrX	17236350	17296201	59851
subdomain356	chrX	17319124	17383955	64831
subdomain357	chrX	17417301	17435701	18400
subdomain358	chrX	17561208	17603101	41893
subdomain359	chrX	17612324	17625051	12727
subdomain360	chrX	17625486	17711655	86169

## Sheet: Table S2
Table S2: Gaps between LEM-2 subdomains
ID	Chromosome	Gap start coordinate (ce4)	Gap end coordinate (ce4)	Gap size (bp)	Gap category
gap1	chrI	532652	541589	8937	small
gap2	chrI	1833002	1840801	7799	small
gap3	chrI	2291152	2292743	1591	small
gap4	chrI	2394002	2401666	7664	small
gap5	chrI	2606341	2640553	34212	medium
gap6	chrI	2727321	2729977	2656	small
gap7	chrI	2775852	2779503	3651	small
gap8	chrI	3266288	3266837	549	small
gap9	chrI	3636552	3651551	14999	medium
gap10	chrI	3702910	3753075	50165	medium
gap11	chrI	3780198	3878679	98481	medium
gap12	chrI	3904040	3934509	30469	medium
gap13	chrI	3983667	4071624	87957	medium
gap14	chrI	4128251	4148759	20508	medium
gap15	chrI	4170402	4396825	226423	large
gap16	chrI	4534102	4557761	23659	medium
gap17	chrI	4584021	4585201	1180	small
gap18	chrI	4601036	4603260	2224	small
gap19	chrI	4633202	4820650	187448	large
gap20	chrI	4849052	4856294	7242	small
gap21	chrI	4873778	10127632	5253854	extra large
gap22	chrI	10156002	10339471	183469	large
gap23	chrI	10370976	10376631	5655	small
gap24	chrI	10397002	10486251	89249	medium
gap25	chrI	10515602	10520332	4730	small
gap26	chrI	10536552	10688260	151708	large
gap27	chrI	10717122	10733917	16795	medium
gap28	chrI	10751902	10772901	20999	medium
gap29	chrI	10794942	10802192	7250	small
gap30	chrI	11076605	11108584	31979	medium
gap31	chrI	11278552	11280400	1848	small
gap32	chrI	11516861	11585301	68440	medium
gap33	chrI	11600445	11612325	11880	medium
gap34	chrI	11659052	11692861	33809	medium
gap35	chrI	11748448	11797551	49103	medium
gap36	chrI	12039980	12067451	27471	medium
gap37	chrI	12205640	12212084	6444	small
gap38	chrI	12527997	12534717	6720	small
gap39	chrI	12736802	12738751	1949	small
gap40	chrI	12966102	12967901	1799	small
gap41	chrI	13289115	13289921	806	small
gap42	chrI	13335485	13337589	2104	small
gap43	chrI	13646838	13650871	4033	small
gap44	chrI	14063874	14074039	10165	medium
gap45	chrI	14858734	14859501	767	small
gap46	chrII	579557	580451	894	small
gap47	chrII	599340	601301	1961	small
gap48	chrII	621790	625601	3811	small
gap49	chrII	694856	697851	2995	small
gap50	chrII	873068	875601	2533	small
gap51	chrII	1233961	1248789	14828	medium
gap52	chrII	1502738	1505175	2437	small
gap53	chrII	2058002	2058594	592	small
gap54	chrII	2337879	2338501	622	small
gap55	chrII	2434652	2456267	21615	medium
gap56	chrII	2746595	2753771	7176	small
gap57	chrII	2786994	2860423	73429	medium
gap58	chrII	2922802	2923001	199	small
gap59	chrII	2963502	2999817	36315	medium
gap60	chrII	3115921	3121935	6014	small
gap61	chrII	3277127	3277228	101	small
gap62	chrII	3304153	3315877	11724	medium
gap63	chrII	3369252	3375804	6552	small
gap64	chrII	3425588	3432974	7386	small
gap65	chrII	3467172	3468101	929	small
gap66	chrII	3516802	3526901	10099	medium
gap67	chrII	3552888	3558437	5549	small
gap68	chrII	3682071	3683780	1709	small
gap69	chrII	3807211	3823084	15873	medium
gap70	chrII	3892621	3975851	83230	medium
gap71	chrII	4000542	4017301	16759	medium
gap72	chrII	4042851	4046973	4122	small
gap73	chrII	4085202	4155572	70370	medium
gap74	chrII	4183552	4205396	21844	medium
gap75	chrII	4370078	4380101	10023	medium
gap76	chrII	4418252	4430951	12699	medium
gap77	chrII	4501484	4512198	10714	medium
gap78	chrII	4564501	4608193	43692	medium
gap79	chrII	4672936	4673587	651	small
gap80	chrII	4690902	4760226	69324	medium
gap81	chrII	4776202	5117751	341549	large
gap82	chrII	5159602	5160351	749	small
gap83	chrII	5174252	11892801	6718549	extra large
gap84	chrII	11908957	11926551	17594	medium
gap85	chrII	11958893	11980356	21463	medium
gap86	chrII	12098702	12102151	3449	small
gap87	chrII	12338074	12348401	10327	medium
gap88	chrII	12459666	12461151	1485	small
gap89	chrII	12494377	12494795	418	small
gap90	chrII	12768112	12768601	489	small
gap91	chrII	12803052	12805088	2036	small
gap92	chrII	12943650	12957351	13701	medium
gap93	chrII	12987214	12997901	10687	medium
gap94	chrII	13008752	13030100	21348	medium
gap95	chrII	13285852	13291401	5549	small
gap96	chrII	13333552	13335607	2055	small
gap97	chrII	13817594	13835898	18304	medium
gap98	chrII	14042208	14045601	3393	small
gap99	chrII	14403704	14408264	4560	small
gap100	chrII	14795692	14797497	1805	small
gap101	chrIII	349840	351139	1299	small
gap102	chrIII	1163102	1178501	15399	medium
gap103	chrIII	1218099	1224901	6802	small
gap104	chrIII	1618475	1623451	4976	small
gap105	chrIII	1679252	1679551	299	small
gap106	chrIII	1922252	1930962	8710	small
gap107	chrIII	2099402	2100251	849	small
gap108	chrIII	3390242	3393799	3557	small
gap109	chrIII	3536776	3541667	4891	small
gap110	chrIII	3604101	3608851	4750	small
gap111	chrIII	3667412	3682060	14648	medium
gap112	chrIII	3695790	3928574	232784	large
gap113	chrIII	3955602	5349151	1393549	extra large
gap114	chrIII	5366552	9923651	4557099	extra large
gap115	chrIII	9944924	9976051	31127	medium
gap116	chrIII	10064802	10064834	32	small
gap117	chrIII	10092664	10097601	4937	small
gap118	chrIII	10114252	10124401	10149	medium
gap119	chrIII	10205133	10215901	10768	medium
gap120	chrIII	10270894	10270943	49	small
gap121	chrIII	10316971	10335364	18393	medium
gap122	chrIII	10380543	10382068	1525	small
gap123	chrIII	10407390	10409501	2111	small
gap124	chrIII	10460286	10463717	3431	small
gap125	chrIII	10630602	10652179	21577	medium
gap126	chrIII	10706346	10708093	1747	small
gap127	chrIII	10739840	10741939	2099	small
gap128	chrIII	10808985	10818451	9466	small
gap129	chrIII	11468957	11471001	2044	small
gap130	chrIII	11823702	11825704	2002	small
gap131	chrIII	12369052	12369803	751	small
gap132	chrIII	12597832	12618907	21075	medium
gap133	chrIII	13061802	13069679	7877	small
gap134	chrIII	13643902	13644157	255	small
gap135	chrIII	13714732	13719090	4358	small
gap136	chrIV	124402	141551	17149	medium
gap137	chrIV	390626	392828	2202	small
gap138	chrIV	654452	658203	3751	small
gap139	chrIV	1824502	1824596	94	small
gap140	chrIV	1910902	1912671	1769	small
gap141	chrIV	2219692	2220537	845	small
gap142	chrIV	2601052	2602374	1322	small
gap143	chrIV	2993163	3001401	8238	small
gap144	chrIV	3037607	3050782	13175	medium
gap145	chrIV	3295267	3312751	17484	medium
gap146	chrIV	3338002	3351379	13377	medium
gap147	chrIV	3367602	3383851	16249	medium
gap148	chrIV	3515802	3523401	7599	small
gap149	chrIV	3737710	3761207	23497	medium
gap150	chrIV	3807183	3877351	70168	medium
gap151	chrIV	4001695	4051301	49606	medium
gap152	chrIV	4185877	4192051	6174	small
gap153	chrIV	4244852	4249411	4559	small
gap154	chrIV	4310789	4314610	3821	small
gap155	chrIV	4357631	4361040	3409	small
gap156	chrIV	4395017	4414470	19453	medium
gap157	chrIV	4434572	4476335	41763	medium
gap158	chrIV	4509238	4585351	76113	medium
gap159	chrIV	4607607	4607856	249	small
gap160	chrIV	4641483	4762083	120600	large
gap161	chrIV	4796443	4797426	983	small
gap162	chrIV	5075719	5093601	17882	medium
gap163	chrIV	5159252	5189891	30639	medium
gap164	chrIV	5207602	5209613	2011	small
gap165	chrIV	5316488	5316787	299	small
gap166	chrIV	5353403	5373701	20298	medium
gap167	chrIV	5392403	5394551	2148	small
gap168	chrIV	5492582	5560390	67808	medium
gap169	chrIV	5588103	5609736	21633	medium
gap170	chrIV	5651652	5691701	40049	medium
gap171	chrIV	5730402	5777062	46660	medium
gap172	chrIV	5811452	5857951	46499	medium
gap173	chrIV	5911502	6122895	211393	large
gap174	chrIV	6155050	6157101	2051	small
gap175	chrIV	6318927	6376651	57724	medium
gap176	chrIV	6414952	6424651	9699	small
gap177	chrIV	6473138	6479806	6668	small
gap178	chrIV	6520752	6529561	8809	small
gap179	chrIV	6545502	6667672	122170	large
gap180	chrIV	6745902	8570001	1824099	extra large
gap181	chrIV	8589552	10574751	1985199	extra large
gap182	chrIV	10621002	10637501	16499	medium
gap183	chrIV	10655952	10984668	328716	large
gap184	chrIV	11020338	11044801	24463	medium
gap185	chrIV	11078552	11155139	76587	medium
gap186	chrIV	11176252	11209251	32999	medium
gap187	chrIV	11293252	12013425	720173	large
gap188	chrIV	12027481	12059001	31520	medium
gap189	chrIV	12078652	12222359	143707	large
gap190	chrIV	12254202	12284089	29887	medium
gap191	chrIV	12328297	12340751	12454	medium
gap192	chrIV	12352409	12473957	121548	large
gap193	chrIV	12542202	12634741	92539	medium
gap194	chrIV	12724156	12726906	2750	small
gap195	chrIV	12793409	12853249	59840	medium
gap196	chrIV	12996226	13042904	46678	medium
gap197	chrIV	13088933	13100786	11853	medium
gap198	chrIV	13778575	13780424	1849	small
gap199	chrIV	13880552	13890901	10349	medium
gap200	chrIV	14071128	14076932	5804	small
gap201	chrIV	14763561	14798351	34790	medium
gap202	chrIV	14820202	14826301	6099	small
gap203	chrIV	15028964	15043586	14622	medium
gap204	chrIV	15646412	15649201	2789	small
gap205	chrIV	16392368	16416214	23846	medium
gap206	chrIV	16482787	16501862	19075	medium
gap207	chrIV	16646156	16659645	13489	medium
gap208	chrIV	17277428	17281983	4555	small
gap209	chrV	773412	774912	1500	small
gap210	chrV	1151326	1154834	3508	small
gap211	chrV	1262033	1264953	2920	small
gap212	chrV	1377652	1383265	5613	small
gap213	chrV	1467703	1477147	9444	small
gap214	chrV	1564682	1589164	24482	medium
gap215	chrV	1820204	1821960	1756	small
gap216	chrV	1862752	1874951	12199	medium
gap217	chrV	2123704	2129401	5697	small
gap218	chrV	2672621	2673457	836	small
gap219	chrV	2785560	2790959	5399	small
gap220	chrV	3188902	3194180	5278	small
gap221	chrV	3444001	3449583	5582	small
gap222	chrV	3580810	3588492	7682	small
gap223	chrV	3700557	3708551	7994	small
gap224	chrV	3745729	3761479	15750	medium
gap225	chrV	4142676	4146785	4109	small
gap226	chrV	4340376	4374417	34041	medium
gap227	chrV	4432411	4432951	540	small
gap228	chrV	4490652	4522951	32299	medium
gap229	chrV	4569352	4569701	349	small
gap230	chrV	4687680	4693451	5771	small
gap231	chrV	4731316	4733755	2439	small
gap232	chrV	4811585	4862901	51316	medium
gap233	chrV	4958851	4964251	5400	small
gap234	chrV	5032562	5063601	31039	medium
gap235	chrV	5267477	5276377	8900	small
gap236	chrV	5306152	5308322	2170	small
gap237	chrV	5431708	5432307	599	small
gap238	chrV	5503309	5508095	4786	small
gap239	chrV	5536680	5554001	17321	medium
gap240	chrV	5574175	5598694	24519	medium
gap241	chrV	5657152	5723201	66049	medium
gap242	chrV	5760803	5794261	33458	medium
gap243	chrV	5826652	5859251	32599	medium
gap244	chrV	5916152	5920263	4111	small
gap245	chrV	5939452	6054501	115049	large
gap246	chrV	6095033	6284451	189418	large
gap247	chrV	6304675	6370801	66126	medium
gap248	chrV	6393052	6767056	374004	large
gap249	chrV	6780155	6795801	15646	medium
gap250	chrV	6831652	6841101	9449	small
gap251	chrV	6870552	6925198	54646	medium
gap252	chrV	7051622	7090851	39229	medium
gap253	chrV	7173602	7239585	65983	medium
gap254	chrV	7436527	7441246	4719	small
gap255	chrV	7466602	7469074	2472	small
gap256	chrV	7572902	7590101	17199	medium
gap257	chrV	7727652	7895501	167849	large
gap258	chrV	7972402	8050501	78099	medium
gap259	chrV	8110852	8162863	52011	medium
gap260	chrV	8178002	8273301	95299	medium
gap261	chrV	8292482	8305501	13019	medium
gap262	chrV	8324302	8573625	249323	large
gap263	chrV	8595702	8714502	118800	large
gap264	chrV	8768352	13508501	4740149	extra large
gap265	chrV	13524452	13629801	105349	large
gap266	chrV	13647724	13725901	78177	medium
gap267	chrV	13767352	13830151	62799	medium
gap268	chrV	13955102	14064409	109307	large
gap269	chrV	14100052	14152001	51949	medium
gap270	chrV	14174969	14196938	21969	medium
gap271	chrV	14235524	14238701	3177	small
gap272	chrV	14318163	14319451	1288	small
gap273	chrV	14344552	14370323	25771	medium
gap274	chrV	14409502	14544351	134849	large
gap275	chrV	14596368	14656701	60333	medium
gap276	chrV	14682702	14710351	27649	medium
gap277	chrV	14730302	14854101	123799	large
gap278	chrV	14983678	15019901	36223	medium
gap279	chrV	15039965	15085851	45886	medium
gap280	chrV	15136102	15143742	7640	small
gap281	chrV	15183602	15195151	11549	medium
gap282	chrV	15392724	15395901	3177	small
gap283	chrV	15461996	15464824	2828	small
gap284	chrV	15499452	15513770	14318	medium
gap285	chrV	15568455	15574567	6112	small
gap286	chrV	16021802	16040701	18899	medium
gap287	chrV	16351308	16365477	14169	medium
gap288	chrV	16399652	16402719	3067	small
gap289	chrV	17726159	17737715	11556	medium
gap290	chrV	17944252	17950101	5849	small
gap291	chrV	18536156	18540621	4465	small
gap292	chrV	18604652	18614657	10005	medium
gap293	chrV	18690328	18690827	499	small
gap294	chrV	18718342	18720911	2569	small
gap295	chrV	19116559	19129431	12872	medium
gap296	chrV	19201894	19202293	399	small
gap297	chrV	19517871	19541083	23212	medium
gap298	chrV	19615752	19623401	7649	small
gap299	chrV	19717702	19718751	1049	small
gap300	chrV	19993431	20001851	8420	small
gap301	chrX	322338	325190	2852	small
gap302	chrX	409918	410284	366	small
gap303	chrX	536906	537105	199	small
gap304	chrX	760117	834951	74834	medium
gap305	chrX	855755	879001	23246	medium
gap306	chrX	922384	925628	3244	small
gap307	chrX	948223	956197	7974	small
gap308	chrX	1068168	1132181	64013	medium
gap309	chrX	1202664	1225173	22509	medium
gap310	chrX	1297752	1349631	51879	medium
gap311	chrX	1437703	1462551	24848	medium
gap312	chrX	1480320	1528951	48631	medium
gap313	chrX	1604552	1626451	21899	medium
gap314	chrX	1841152	1859251	18099	medium
gap315	chrX	1909102	1912701	3599	small
gap316	chrX	2041785	2052021	10236	medium
gap317	chrX	2088479	2094435	5956	small
gap318	chrX	2173382	2243051	69669	medium
gap319	chrX	2259727	2262895	3168	small
gap320	chrX	2315494	2636140	320646	large
gap321	chrX	2667421	2729051	61630	medium
gap322	chrX	2792498	2808301	15803	medium
gap323	chrX	2829738	2944111	114373	large
gap324	chrX	2984972	2998732	13760	medium
gap325	chrX	3080653	3295901	215248	large
gap326	chrX	3313452	3418651	105199	large
gap327	chrX	3439052	3614701	175649	large
gap328	chrX	3636052	3705606	69554	medium
gap329	chrX	3731352	11616995	7885643	extra large
gap330	chrX	11636836	11695051	58215	medium
gap331	chrX	11711402	11713628	2226	small
gap332	chrX	11726755	11726901	146	small
gap333	chrX	11797652	11804296	6644	small
gap334	chrX	11898152	11900261	2109	small
gap335	chrX	11924852	12103151	178299	large
gap336	chrX	12141602	12210101	68499	medium
gap337	chrX	12250252	12265551	15299	medium
gap338	chrX	12280489	12281488	999	small
gap339	chrX	12346602	12419151	72549	medium
gap340	chrX	12437752	12540201	102449	large
gap341	chrX	12562702	12562901	199	small
gap342	chrX	12581952	12582884	932	small
gap343	chrX	12598052	12762401	164349	large
gap344	chrX	12777448	14360451	1583003	extra large
gap345	chrX	14402802	15951546	1548744	extra large
gap346	chrX	16033202	16487371	454169	large
gap347	chrX	16506917	16904401	397484	large
gap348	chrX	16919059	17156151	237092	large
gap349	chrX	17175642	17236350	60708	medium
gap350	chrX	17296202	17319124	22922	medium
gap351	chrX	17383956	17417301	33345	medium
gap352	chrX	17435702	17561208	125506	large
gap353	chrX	17603102	17612324	9222	small
gap354	chrX	17625052	17625486	434	small

## Sheet: Table S3
Table S3: The number of genes in LEM-2 subdomains and Gaps
Category	Size	# of regions	# of genes
Subdomain	11 kb - 1.3 Mb	360	10244
Extra large gap	> 1 Mb	10	9016
Large gap	100 kb - 1 Mb	35	1612
Medium gap	10 kb - 100 kb	147	1223
Small gap	< 10 kb	162	191
Gap (all)		354	12042

## Sheet: Table S4
Table S4: ChIP-chip, ChIP-seq and expression profiling performed in this study
Experiment #	Description	Method	Strain	Antibody	Dye orientation for ChIP-chip	DCC† accession#	GEO‡ accession #
1	LEM-2 ChIP-chip in N2	ChIP-chip	N2	LEM-2, Q3891	ChIP-Cy5; Input-Cy3	modENCODE_2729	GSE25933
2	LEM-2 ChIP-chip in N2*	ChIP-chip	N2	LEM-2, Q3891	ChIP-Cy5; Input-Cy3	modENCODE_2729	GSE25933
3	LEM-2 ChIP-chip in N2*	ChIP-chip	N2	LEM-2, Q4051	ChIP-Cy5; Input-Cy3	modENCODE_3166	GSE25933
4	LEM-2 ChIP-chip in N2**	ChIP-chip	N2	LEM-2, Q3891	ChIP-Cy3; Input-Cy5	modENCODE_2729	GSE25933
5	Control IgG ChIP-chip	ChIP-chip	N2	Control IgG, ab46540	ChIP-Cy5; Input-Cy3	modENCODE_3153	GSE25933
6	Control IgG ChIP-chip	ChIP-chip	N2	Control IgG, ab46540	ChIP-Cy5; Input-Cy3	modENCODE_3153	GSE25933
7	LEM-2 ChIP-chip in ∆lem-2	ChIP-chip	VC1317 (∆lem-2)	LEM-2, Q3891	ChIP-Cy5; Input-Cy3	modENCODE_3165	GSE25933
8	LEM-2 ChIP-chip in X;IV	ChIP-chip	SP646 (X;IV fusion)	LEM-2, Q3891	ChIP-Cy5; Input-Cy3	modENCODE_3164	GSE25933
9	LEM-2 ChIP-chip in X;IV	ChIP-chip	SP646 (X;IV fusion)	LEM-2, Q4051	ChIP-Cy5; Input-Cy3	modENCODE_3164	GSE25933
10	H3K9me1 ChIP-chip	ChIP-chip	N2	H3K9me1, ab9045	ChIP-Cy5; Input-Cy3	modENCODE_2646	GSE25933
11	H3K9me1 ChIP-chip	ChIP-chip	N2	H3K9me1, ab9045	ChIP-Cy5; Input-Cy3	modENCODE_2646	GSE25933
12	H3K9me2 ChIP-chip	ChIP-chip	N2	H3K9me2, 6D11	ChIP-Cy5; Input-Cy3	modENCODE_2444	GSE25933
13	H3K9me2 ChIP-chip	ChIP-chip	N2	H3K9me2, 6D11	ChIP-Cy3; Input-Cy5	modENCODE_2444	GSE25933
14	H3K9me3 ChIP-chip	ChIP-chip	N2	H3K9me3, 2F3	ChIP-Cy5; Input-Cy3	modENCODE_982	GSE25933
15	H3K9me3 ChIP-chip	ChIP-chip	N2	H3K9me3, 2F3	ChIP-Cy3; Input-Cy5	modENCODE_982	GSE25933
16	H3K27me3 ChIP-chip	ChIP-chip	N2	H3K27me3, 1E7	ChIP-Cy5; Input-Cy3	modENCODE_3171	GSE25933
17	H3K27me3 ChIP-chip	ChIP-chip	N2	H3K27me3, 1E7	ChIP-Cy5; Input-Cy3	modENCODE_3171	GSE25933
18	Histone H3 ChIP-chip	ChIP-chip	N2	H3, ab1791	ChIP-Cy5; Input-Cy3	modENCODE_2313	GSE25933
19	Histone H3 ChIP-chip	ChIP-chip	N2	H3, ab1791	ChIP-Cy5; Input-Cy3	modENCODE_2313	GSE25933
20	LEM-2 ChIP-seq in N2**	ChIP-seq	N2	LEM-2, Q3891	NA	modENCODE_3168	GSE25933
21	Control IgG ChIP-seq	ChIP-seq	N2	Control IgG, ab46540	NA	modENCODE_3168	GSE25933
22	H3K4me3 ChIP-seq	ChIP-seq	N2	H3K4me3, 305-34819	NA	modENCODE_3169	GSE25933
23	H3K4me3 ChIP-seq	ChIP-seq	N2	H3K4me3, 305-34819	NA	modENCODE_3169	GSE25933
24	input sequecing	ChIP-seq	N2	(Input)	NA	modENCODE_3168	GSE25933
25	Expression profiling	Expression	N2	NA	NA	modENCODE_3154	GSE25933
26	Expression profiling	Expression	N2	NA	NA	modENCODE_3154	GSE25933
27	Expression profiling	Expression	N2	NA	NA	modENCODE_3154	GSE25933
28	Expression profiling	Expression	N2	NA	NA	modENCODE_3154	GSE25933
*performed in the same extract with different antibodies
**performed in the same extract with different techniques (ChIP-chip and ChIP-seq)
†modENCODE Data Coordinating Center (DCC); http://submit.modencode.org/submit/public/list/
‡Gene Expression Omnibus (GEO); http://www.ncbi.nlm.nih.gov/geo/

## Sheet: Table S5
Table S5: Oligonucleotide sequences used in this study
Oligonucleotide Name	Sequence (5’ -> 3’)
LM-PCR linker-Long	GCGGTGACCCGGGAGATCTGAATTCT
LM-PCR linker-Short	phospho-GAATTCAGATC
Solexa primer-1	AATGATACGGCGACCACCGAGATCTACACTCTTTCCCTACACGACGCTCTTCCGATCT
Solexa primer-2	CAAGCAGAAGACGGCATACGAGCTCTTCCGATCT

## Sheet: Table S6
Table S6: LEM-2 subdomain-gap boundaries analyzed in this study
Chromosome	Boundary coordinate (ce4)
chrI	541589
chrI	1840801
chrI	2292743
chrI	2401666
chrI	2640553
chrI	2729977
chrI	2779503
chrI	3266837
chrI	3651551
chrI	3753075
chrI	3878679
chrI	3934509
chrI	4071624
chrI	4148759
chrI	4396825
chrI	4557761
chrI	4585201
chrI	4603260
chrI	4820650
chrI	4856294
chrI	10127632
chrI	10339471
chrI	10376631
chrI	10486251
chrI	10520332
chrI	10688260
chrI	10733917
chrI	10772901
chrI	10802192
chrI	11108584
chrI	11280400
chrI	11585301
chrI	11612325
chrI	11692861
chrI	11797551
chrI	12067451
chrI	12212084
chrI	12534717
chrI	12738751
chrI	12967901
chrI	13289921
chrI	13337589
chrI	13650871
chrI	14074039
chrI	14859501
chrII	580451
chrII	601301
chrII	625601
chrII	697851
chrII	875601
chrII	1248789
chrII	1505175
chrII	2058594
chrII	2338501
chrII	2456267
chrII	2753771
chrII	2860423
chrII	2923001
chrII	2999817
chrII	3121935
chrII	3277228
chrII	3315877
chrII	3375804
chrII	3432974
chrII	3468101
chrII	3526901
chrII	3558437
chrII	3683780
chrII	3823084
chrII	3975851
chrII	4017301
chrII	4046973
chrII	4155572
chrII	4205396
chrII	4380101
chrII	4430951
chrII	4512198
chrII	4608193
chrII	4673587
chrII	4760226
chrII	5117751
chrII	5160351
chrII	11892801
chrII	11926551
chrII	11980356
chrII	12102151
chrII	12348401
chrII	12461151
chrII	12494795
chrII	12768601
chrII	12805088
chrII	12957351
chrII	12997901
chrII	13030100
chrII	13291401
chrII	13335607
chrII	13835898
chrII	14045601
chrII	14408264
chrII	14797497
chrIII	351139
chrIII	1178501
chrIII	1224901
chrIII	1623451
chrIII	1679551
chrIII	1930962
chrIII	2100251
chrIII	3393799
chrIII	3541667
chrIII	3608851
chrIII	3682060
chrIII	3928574
chrIII	5349151
chrIII	9923651
chrIII	9976051
chrIII	10064834
chrIII	10097601
chrIII	10124401
chrIII	10215901
chrIII	10270943
chrIII	10335364
chrIII	10382068
chrIII	10409501
chrIII	10463717
chrIII	10652179
chrIII	10708093
chrIII	10741939
chrIII	10818451
chrIII	11471001
chrIII	11825704
chrIII	12369803
chrIII	12618907
chrIII	13069679
chrIII	13644157
chrIII	13719090
chrIV	141551
chrIV	392828
chrIV	658203
chrIV	1824596
chrIV	1912671
chrIV	2220537
chrIV	2602374
chrIV	3001401
chrIV	3050782
chrIV	3312751
chrIV	3351379
chrIV	3383851
chrIV	3523401
chrIV	3761207
chrIV	3877351
chrIV	4051301
chrIV	4192051
chrIV	4249411
chrIV	4314610
chrIV	4361040
chrIV	4414470
chrIV	4476335
chrIV	4585351
chrIV	4607856
chrIV	4762083
chrIV	4797426
chrIV	5093601
chrIV	5189891
chrIV	5209613
chrIV	5316787
chrIV	5373701
chrIV	5394551
chrIV	5560390
chrIV	5609736
chrIV	5691701
chrIV	5777062
chrIV	5857951
chrIV	6122895
chrIV	6157101
chrIV	6376651
chrIV	6424651
chrIV	6479806
chrIV	6529561
chrIV	6667672
chrIV	8570001
chrIV	10574751
chrIV	10637501
chrIV	10984668
chrIV	11044801
chrIV	11155139
chrIV	11209251
chrIV	12013425
chrIV	12059001
chrIV	12222359
chrIV	12284089
chrIV	12340751
chrIV	12473957
chrIV	12634741
chrIV	12726906
chrIV	12853249
chrIV	13042904
chrIV	13100786
chrIV	13780424
chrIV	13890901
chrIV	14076932
chrIV	14798351
chrIV	14826301
chrIV	15043586
chrIV	15649201
chrIV	16416214
chrIV	16501862
chrIV	16659645
chrIV	17281983
chrV	774912
chrV	1154834
chrV	1264953
chrV	1383265
chrV	1477147
chrV	1589164
chrV	1821960
chrV	1874951
chrV	2129401
chrV	2673457
chrV	2790959
chrV	3194180
chrV	3449583
chrV	3588492
chrV	3708551
chrV	3761479
chrV	4146785
chrV	4374417
chrV	4432951
chrV	4522951
chrV	4569701
chrV	4693451
chrV	4733755
chrV	4862901
chrV	4964251
chrV	5063601
chrV	5276377
chrV	5308322
chrV	5432307
chrV	5508095
chrV	5554001
chrV	5598694
chrV	5723201
chrV	5794261
chrV	5859251
chrV	5920263
chrV	6054501
chrV	6284451
chrV	6370801
chrV	6767056
chrV	6795801
chrV	6841101
chrV	6925198
chrV	7090851
chrV	7239585
chrV	7441246
chrV	7469074
chrV	7590101
chrV	7895501
chrV	8050501
chrV	8162863
chrV	8273301
chrV	8305501
chrV	8573625
chrV	8714502
chrV	13508501
chrV	13629801
chrV	13725901
chrV	13830151
chrV	14064409
chrV	14152001
chrV	14196938
chrV	14238701
chrV	14319451
chrV	14370323
chrV	14544351
chrV	14656701
chrV	14710351
chrV	14854101
chrV	15019901
chrV	15085851
chrV	15143742
chrV	15195151
chrV	15395901
chrV	15464824
chrV	15513770
chrV	15574567
chrV	16040701
chrV	16365477
chrV	16402719
chrV	17737715
chrV	17950101
chrV	18540621
chrV	18614657
chrV	18690827
chrV	18720911
chrV	19129431
chrV	19202293
chrV	19541083
chrV	19623401
chrV	19718751
chrV	20001851
chrX	325190
chrX	410284
chrX	537105
chrX	834951
chrX	879001
chrX	925628
chrX	956197
chrX	1132181
chrX	1225173
chrX	1349631
chrX	1462551
chrX	1528951
chrX	1626451
chrX	1859251
chrX	1912701
chrX	2052021
chrX	2094435
chrX	2243051
chrX	2262895
chrX	2636140
chrX	2729051
chrX	2808301
chrX	2944111
chrX	2998732
chrX	3295901
chrX	3418651
chrX	3614701
chrX	3705606
chrX	11616995
chrX	11695051
chrX	11713628
chrX	11726901
chrX	11804296
chrX	11900261
chrX	12103151
chrX	12210101
chrX	12265551
chrX	12281488
chrX	12419151
chrX	12540201
chrX	12562901
chrX	12582884
chrX	12762401
chrX	14360451
chrX	15951546
chrX	16487371
chrX	16904401
chrX	17156151
chrX	17236350
chrX	17319124
chrX	17417301
chrX	17561208
chrX	17612324
chrX	17625486

## Sheet: Table S7
Table S7: Genome coordinates for chromosome arms and central regions
chromosome	Position on chromosome	Right-boundary	Left-boundary
chrI	Left arm	1	4640000
chrI	Center	4640000	10120000
chrI	Right arm	10120000	15072419
chrII	Left arm	1	4690000
chrII	Center	4690000	11880000
chrII	Right arm	11880000	15279316
chrIII	Left arm	1	4310000
chrIII	Center	4310000	9865000
chrIII	Right arm	9865000	13783681
chrIV	Left arm	1	6740000
chrIV	Center	6740000	12050000
chrIV	Right arm	12050000	17493784
chrV	Left arm	1	8170000
chrV	Center	8170000	13830000
chrV	Right arm	13830000	20919398
chrX	Left arm	1	4050000
chrX	Center	4050000	15750000
chrX	Right arm	15750000	17718852
